# Supplementary material for: Natural product fragment combination to performance-diverse pseudo-natural products
Source: Nat Commun. 2021 Mar 25;12:1883. doi: 10.1038/s41467-021-22174-4 (PMC7994817; doi:10.1038/s41467-021-22174-4)
Supplement: Supplementary file 3 — Source Data [file 41467_2021_22174_MOESM3_ESM.xlsx]

## Sheet: Figure 4b
Well_Id	Comp_1	Comp_2	Comp_3	Induction	Class	Smiles
412372:01:03_10.00	-20.359	34.889	-17.84	24.4	GF-THPI	COc1cc(OC)c2c(c1Cl)O[C@@]1(CCC3(C[C@H]1C)OCCc1c3[nH]c3cc(C(C)C)ccc13)C2=O
412370:01:03_10.00	62.328	-5.552	1.234	32.6	GF-THPI	COc1cc(OC)c2c(c1Cl)O[C@@]1(CCC3(C[C@H]1C)OCCc1c3[nH]c3ccc(Cl)cc13)C2=O
412367:01:02_10.00	48.453	2.845	8.34	23	GF-THPI	COc1cc(OC)c2c(c1Cl)O[C@@]1(CCC3(C[C@H]1C)OCCc1c3[nH]c3cccc(Cl)c13)C2=O
412366:01:02_10.00	70.112	-14.6	-3.518	32	GF-THPI	COc1cc(OC)c2c(c1Cl)O[C@@]1(CCC3(C[C@H]1C)OCCc1c3[nH]c3cccc(C)c13)C2=O
412374:01:02_10.00	-34.257	29.385	-14.906	27.1	GF-THPI	CCc1cccc2c3c([nH]c12)C1(CC[C@@]2(Oc4c(Cl)c(OC)cc(OC)c4C2=O)[C@H](C)C1)OCC3
412373:01:02_10.00	-9.142	61.191	22.843	37.1	GF-THPI	COc1cc(OC)c2c(c1Cl)O[C@@]1(CCC3(C[C@H]1C)OCCc1c3[nH]c3cc(Cl)ccc13)C2=O
412371:01:02_10.00	59.438	1.656	6.421	26.8	GF-THPI	COc1cc(OC)c2c(c1Cl)O[C@@]1(CCC3(C[C@H]1C)OCCc1c3[nH]c3ccc(F)cc13)C2=O
246980:07:05_30.00	-43.705	-30.487	7.643	21.8	GF	COC1=CC(=O)C[C@@H](C)[C@]12Oc1c(Cl)c(OC)cc(OC)c1C2=O
246980:07:05_50.00	-67.652	-36.448	16.506	34.2	GF	COC1=CC(=O)C[C@@H](C)[C@]12Oc1c(Cl)c(OC)cc(OC)c1C2=O
246980:07:08_30.00	-77.768	-9.383	-3.112	36.6	GF	COC1=CC(=O)C[C@@H](C)[C@]12Oc1c(Cl)c(OC)cc(OC)c1C2=O
409966:01:11_30.00	80.628	-22.853	-11.296	31.8	GF-THPI	COc1cc(OC)c2c(c1Cl)OC1(CCC3(CC1C)OCCc1c3[nH]c3ccc(C)cc13)C2=O
246980:01:04_30.00	-68.075	-10.643	-12.316	29.2	GF	COC1=CC(=O)C[C@@H](C)[C@]12Oc1c(Cl)c(OC)cc(OC)c1C2=O

## Sheet: Figure 4c
Well_Id	Comp_1	Comp_2	Comp_3	Induction	Class	Smiles
409076:01:02_10.00	-3.652	19.756	23.371	28.3	GF-I-1	COc1cc(OC)c2c(c1Cl)O[C@@]1(Cc3c([nH]c4ccc(OCc5ccccc5)cc34)C[C@H]1C)C2=O
408604:02:02_10.00	-27.031	33.854	4.272	36.8	GF-I-1	COc1cc(OC)c2c(c1Cl)O[C@@]1(Cc3c([nH]c4c(C)ccc(F)c34)C[C@H]1C)C2=O
409072:01:02_10.00	-2.851	5.131	12.3	21.8	GF-I-1	COc1cc(OC)c2c(c1Cl)O[C@@]1(Cc3c([nH]c4cc(Cl)cc(Cl)c34)C[C@H]1C)C2=O
409688:01:02_10.00	-9.799	8.121	-17.669	20.9	GF-I-1	COc1cc(OC)c2c(c1Cl)O[C@@]1(Cc3c([nH]c4c(F)ccc(Br)c34)C[C@H]1C)C2=O
409681:01:02_10.00	-11.603	19.929	-8.742	23.7	GF-I-2	COc1cc(OC)c2c(c1Cl)O[C@@]1(CCc3[nH]c4ccc(Oc5ccccc5)cc4c3[C@H]1C)C2=O
409685:01:03_10.00	-5.665	12.636	1.806	20.4	GF-I-1	COc1cc(OC)c2c(c1Cl)O[C@@]1(Cc3c([nH]c4ccc(OC(C)C)cc34)C[C@H]1C)C2=O
409693:01:02_10.00	-9.961	4.321	-18.628	24.4	GF-I-1	COc1cc(OC)c2c(c1Cl)O[C@@]1(Cc3c([nH]c4ccc(C(F)(F)F)cc34)C[C@H]1C)C2=O
409695:01:02_10.00	-24.111	25.071	-23.844	34.4	GF-I-1	COc1cc(OC)c2c(c1Cl)O[C@@]1(Cc3c([nH]c4c(F)cc(Br)c(F)c34)C[C@H]1C)C2=O
409683:01:02_10.00	-5.778	14.054	-15.668	21.4	GF-I-1	COc1cc(OC)c2c(c1Cl)O[C@@]1(Cc3c([nH]c4ccc(-c5ccccc5)cc34)C[C@H]1C)C2=O
409692:01:02_10.00	-11.367	26.359	-17.703	26.4	GF-I-2	COc1cc(OC)c2c(c1Cl)O[C@@]1(CCc3[nH]c4c(F)cc(Br)cc4c3[C@H]1C)C2=O
409680:01:02_10.00	-23.244	-8.968	-21.5	28.7	GF-I-1	COc1cc(OC)c2c(c1Cl)O[C@@]1(Cc3c([nH]c4ccc(Oc5ccccc5)cc34)C[C@H]1C)C2=O
412372:01:03_10.00	10.407	21.307	26.111	24.4	GF-THPI	COc1cc(OC)c2c(c1Cl)O[C@@]1(CCC3(C[C@H]1C)OCCc1c3[nH]c3cc(C(C)C)ccc13)C2=O
412370:01:03_10.00	91.645	-10.202	-3.977	32.6	GF-THPI	COc1cc(OC)c2c(c1Cl)O[C@@]1(CCC3(C[C@H]1C)OCCc1c3[nH]c3ccc(Cl)cc13)C2=O
412367:01:02_10.00	75.057	-14.671	0.996	23	GF-THPI	COc1cc(OC)c2c(c1Cl)O[C@@]1(CCC3(C[C@H]1C)OCCc1c3[nH]c3cccc(Cl)c13)C2=O
412366:01:02_10.00	101.292	-4.71	-10.962	32	GF-THPI	COc1cc(OC)c2c(c1Cl)O[C@@]1(CCC3(C[C@H]1C)OCCc1c3[nH]c3cccc(C)c13)C2=O
412374:01:02_10.00	-7.072	11.355	13.08	27.1	GF-THPI	CCc1cccc2c3c([nH]c12)C1(CC[C@@]2(Oc4c(Cl)c(OC)cc(OC)c4C2=O)[C@H](C)C1)OCC3
412373:01:02_10.00	14.151	-10.718	51.563	37.1	GF-THPI	COc1cc(OC)c2c(c1Cl)O[C@@]1(CCC3(C[C@H]1C)OCCc1c3[nH]c3cc(Cl)ccc13)C2=O
412371:01:02_10.00	86.884	-6.519	1.591	26.8	GF-THPI	COc1cc(OC)c2c(c1Cl)O[C@@]1(CCC3(C[C@H]1C)OCCc1c3[nH]c3ccc(F)cc13)C2=O
408602:01:06_30.00	-16.511	-24.953	-15.627	28	GF-I-2	COc1cc(OC)c2c(c1Cl)O[C@@]1(CCc3[nH]c4c(C)c(C)ccc4c3[C@H]1C)C2=O
408596:01:08_30.00	-1.654	-46.912	4.857	28.5	GF-I-2	COc1cc(OC)c2c(c1Cl)O[C@@]1(CCc3[nH]c4ccc(C(C)C)cc4c3[C@H]1C)C2=O
408592:01:08_30.00	19.119	7.229	-8.254	26.1	GF-I-1	COc1ccc2[nH]c3c(c2c1)C[C@@]1(Oc2c(Cl)c(OC)cc(OC)c2C1=O)[C@H](C)C3
409078:01:04_50.00	9.673	-37.55	-4.048	21.1	GF-I-1	COc1cc(OC)c2c(c1Cl)O[C@@]1(Cc3c([nH]c4c3ccc3ccccc34)C[C@H]1C)C2=O
408582:01:08_03.00	-5.66	47.371	-9.325	28.3	GF-I-1	COc1cc(OC)c2c(c1Cl)O[C@@]1(Cc3c([nH]c4ccccc34)C[C@H]1C)C2=O
408590:01:10_03.00	-6.258	55.283	-14.487	33.2	GF-I-1	COc1cc(OC)c2c(c1Cl)O[C@@]1(Cc3c([nH]c4ccc(C)cc34)C[C@H]1C)C2=O
409697:01:06_30.00	-51.966	-37.295	-12.778	39.4	GF-I-1	COc1cc(OC)c2c(c1Cl)O[C@@]1(Cc3c([nH]c4ccc(I)cc34)C[C@H]1C)C2=O
408599:01:08_30.00	-25.731	5.496	21.347	30.9	GF-I-1	COc1cc(OC)c2c(c1Cl)O[C@@]1(Cc3c(n(-c4ccccc4)c4ccccc34)C[C@H]1C)C2=O
409079:01:04_50.00	-35.638	-45.579	-10.14	36.6	GF-I-2	COc1cc(OC)c2c(c1Cl)O[C@@]1(CCc3[nH]c4c(ccc5ccccc54)c3[C@H]1C)C2=O
409673:01:04_50.00	-25.645	-52.926	-5.39	32.5	GF-I-2	COc1cc(OC)c2c(c1Cl)O[C@@]1(CCc3[nH]c4ccc(OC(C)C)cc4c3[C@H]1C)C2=O
409696:01:08_10.00	-4.788	-22.885	20.084	26.6	GF-I-2	COc1cc(OC)c2c(c1Cl)O[C@@]1(CCc3[nH]c4c(F)cc(Br)c(F)c4c3[C@H]1C)C2=O
408646:01:05_10.00	-15.937	-11.024	10.676	25.2	GF-I-1	COc1cc(OC)c2c(c1Cl)O[C@@]1(Cc3c([nH]c4cc(C)cc(C)c34)C[C@H]1C)C2=O
408648:01:06_10.00	6.78	-31.418	7.467	27.8	GF-I-2	COc1cc(OC)c2c(c1Cl)O[C@@]1(CCc3[nH]c4ccc(OC(F)(F)F)cc4c3[C@H]1C)C2=O
409081:01:05_10.00	-25.442	-0.587	11.5	21.1	GF-I-2	COc1cc(OC)c2c(c1Cl)O[C@@]1(CCc3[nH]c4ccc(F)cc4c3[C@H]1C)C2=O
409689:01:09_10.00	-26.911	11.414	3.201	31.8	GF-I-1	COc1cc(OC)c2c(c1Cl)O[C@@]1(Cc3c([nH]c4c(F)cc(Cl)cc34)C[C@H]1C)C2=O
408600:01:11_10.00	-24.217	8.576	-5.112	29.5	GF-I-1	COc1cc(OC)c2c(c1Cl)O[C@@]1(Cc3c([nH]c4c(F)cc(F)cc34)C[C@H]1C)C2=O
409682:01:05_50.00	-44.968	-27.932	-11.292	33	GF-I-1	COc1cc(OC)c2c(c1Cl)O[C@@]1(Cc3c([nH]c4ccc5ccccc5c34)C[C@H]1C)C2=O
409694:01:11_10.00	-35.742	-24.591	4.016	29	GF-I-2	COc1cc(OC)c2c(c1Cl)O[C@@]1(CCc3[nH]c4ccc(C(F)(F)F)cc4c3[C@H]1C)C2=O
409966:01:11_30.00	112.85	0.58	-14.446	31.8	GF-THPI	COc1cc(OC)c2c(c1Cl)OC1(CCC3(CC1C)OCCc1c3[nH]c3ccc(C)cc13)C2=O
408579:01:04_10.00	-15.501	43.774	6.491	36.1	GF-I-1	COc1cc(OC)c2c(c1Cl)O[C@@]1(Cc3c([nH]c4ccc(Cl)cc34)C[C@H]1C)C2=O
408591:01:05_10.00	-1.46	29.229	16.72	21.1	GF-I-2	COc1cc(OC)c2c(c1Cl)O[C@@]1(CCc3[nH]c4ccc(C)cc4c3[C@H]1C)C2=O
408647:01:05_10.00	-21.696	8.594	8.14	27.5	GF-I-1	COc1cc(OC)c2c(c1Cl)O[C@@]1(Cc3c([nH]c4ccc(OC(F)(F)F)cc34)C[C@H]1C)C2=O

## Sheet: Figure 4d
Well_Id	Comp_1	Comp_2	Comp_3	Induction	Class	Smiles
410484:01:02_10.00	-0.496	-1.631	-0.136	29.5	QD-C-R	COc1ccc2nccc([C@H](O)[C@H]3C[C@@H]4CCN3C[C@@]43CC(=O)c4cc(C)cc(C)c4O3)c2c1
410482:01:02_10.00	-1.173	-2.034	0.211	23	QD-C-R	COc1ccc2nccc([C@H](O)[C@H]3C[C@@H]4CCN3C[C@@]43CC(=O)c4cc(Br)ccc4O3)c2c1
410483:01:02_10.00	-2.282	-1.566	1.486	32	QD-C-S	COc1ccc2nccc([C@H](O)[C@H]3C[C@@H]4CCN3C[C@]43CC(=O)c4cc(C)cc(C)c4O3)c2c1
410488:01:02_10.00	-2.327	-1.487	-0.144	38.2	QD-C-R	COc1ccc2nccc([C@H](O)[C@H]3C[C@@H]4CCN3C[C@@]43CC(=O)c4ccc(OCc5ccccc5)cc4O3)c2c1
410486:01:02_10.00	-0.237	-1.558	1.776	24.9	QD-C-R	COc1ccc2nccc([C@H](O)[C@H]3C[C@@H]4CCN3C[C@@]43CC(=O)c4cc(OC(F)(F)F)ccc4O3)c2c1
412002:01:03_10.00	9.892	4.516	-0.095	24.7	QD-C-S	COc1ccc2nccc([C@H](O)[C@H]3C[C@@H]4CCN3C[C@]43CC(=O)c4cc(C)ccc4O3)c2c1
412008:01:03_10.00	2.56	4.653	0.351	28.8	QD-C-S	CCc1ccc2c(c1)C(=O)C[C@]1(CN3CC[C@H]1C[C@@H]3[C@@H](O)c1ccnc3ccc(OC)cc13)O2
410487:01:04_03.00	-7.045	2.863	0.092	26.9	QD-C-S	COc1ccc2nccc([C@H](O)[C@H]3C[C@@H]4CCN3C[C@]43CC(=O)c4ccc(OCc5ccccc5)cc4O3)c2c1
408633:01:04_03.00	-5.159	2.277	-0.18	32	QD-C-S	COc1ccc2nccc([C@H](O)[C@H]3C[C@@H]4CCN3C[C@]43CC(=O)c4ccc(N5CCCC5)cc4O3)c2c1
410478:01:03_30.00	0.263	-1.96	-2.564	25.9	QD-C-R	COc1ccc2nccc([C@H](O)[C@H]3C[C@@H]4CCN3C[C@@]43CC(=O)c4ccc(OC)c(OC)c4O3)c2c1
408620:01:05_30.00	0.192	-2.086	-1.147	37.3	QD-C-R	COc1ccc2nccc([C@H](O)[C@H]3C[C@@H]4CCN3C[C@@]43CC(=O)c4c(O)cccc4O3)c2c1
408624:01:06_30.00	-6.979	2.172	0.035	27.8	QD-C-S	COc1ccc2nccc([C@H](O)[C@H]3C[C@@H]4CCN3C[C@]43CC(=O)c4c(OC)cccc4O3)c2c1
408629:01:05_50.00	0.659	-0.448	-2.029	31.1	QD-C-R	COc1ccc2c(c1)O[C@@]1(CC2=O)CN2CC[C@H]1C[C@@H]2[C@@H](O)c1ccnc2ccc(OC)cc12
408625:01:05_50.00	-2.338	-0.226	-1.662	28.8	QD-C-R	COc1ccc2nccc([C@H](O)[C@H]3C[C@@H]4CCN3C[C@@]43CC(=O)c4c(OC)cccc4O3)c2c1
408628:01:09_10.00	0.766	-0.899	1.634	31.4	QD-C-S	COc1ccc2c(c1)O[C@]1(CC2=O)CN2CC[C@H]1C[C@@H]2[C@@H](O)c1ccnc2ccc(OC)cc12
408626:01:07_10.00	1.597	-0.237	2.034	37.3	QD-C-S	COc1ccc2c(c1)C(=O)C[C@]1(CN3CC[C@H]1C[C@@H]3[C@@H](O)c1ccnc3ccc(OC)cc13)O2
410480:01:05_10.00	3.45	-0.743	-1.3	28	QD-C-R	COc1ccc2nccc([C@H](O)[C@H]3C[C@@H]4CCN3C[C@@]43CC(=O)c4cc(C)c(C)cc4O3)c2c1
410490:01:06_10.00	2.226	-2.188	-1.107	29.7	QD-C-R	COc1ccc2nccc([C@H](O)[C@H]3C[C@@H]4CCN3C[C@@]43CC(=O)c4cc(C(C)C)ccc4O3)c2c1
412003:01:05_10.00	0.229	-2.156	2.606	26.1	QD-C-S	COc1ccc2nccc([C@H](O)[C@H]3C[C@@H]4CCN3C[C@]43CC(=O)c4cc(F)ccc4O3)c2c1
408619:01:10_10.00	9.682	-0.067	0.33	28.3	QD-C-S	COc1ccc2nccc([C@H](O)[C@H]3C[C@@H]4CCN3C[C@]43CC(=O)c4c(O)cccc4O3)c2c1
412006:01:05_50.00	-3.481	2.805	-0.191	38.9	QD-C-S	COc1ccc2nccc([C@H](O)[C@H]3C[C@@H]4CCN3C[C@]43CC(=O)c4cc(NC(C)=O)ccc4O3)c2c1

## Sheet: Figure 5a
Well_Id	Comp_1	Comp_2	Comp_3	Induction	Class	Smiles
409076:01:02_10.00	1.731	-0.707	1.935	28.3	GF-I-1	COc1cc(OC)c2c(c1Cl)O[C@@]1(Cc3c([nH]c4ccc(OCc5ccccc5)cc34)C[C@H]1C)C2=O
408604:02:02_10.00	6.103	-2.651	2.466	36.8	GF-I-1	COc1cc(OC)c2c(c1Cl)O[C@@]1(Cc3c([nH]c4c(C)ccc(F)c34)C[C@H]1C)C2=O
409072:01:02_10.00	2.147	0.013	0.094	21.8	GF-I-1	COc1cc(OC)c2c(c1Cl)O[C@@]1(Cc3c([nH]c4cc(Cl)cc(Cl)c34)C[C@H]1C)C2=O
409688:01:02_10.00	1.543	-2.158	-2.557	20.9	GF-I-1	COc1cc(OC)c2c(c1Cl)O[C@@]1(Cc3c([nH]c4c(F)ccc(Br)c34)C[C@H]1C)C2=O
409681:01:02_10.00	0.654	-2.355	-0.871	23.7	GF-I-2	COc1cc(OC)c2c(c1Cl)O[C@@]1(CCc3[nH]c4ccc(Oc5ccccc5)cc4c3[C@H]1C)C2=O
409685:01:03_10.00	5.906	-1.558	1.126	20.4	GF-I-1	COc1cc(OC)c2c(c1Cl)O[C@@]1(Cc3c([nH]c4ccc(OC(C)C)cc34)C[C@H]1C)C2=O
409693:01:02_10.00	5.568	-1.589	-1.225	24.4	GF-I-1	COc1cc(OC)c2c(c1Cl)O[C@@]1(Cc3c([nH]c4ccc(C(F)(F)F)cc34)C[C@H]1C)C2=O
409695:01:02_10.00	4.296	-2.295	-0.2	34.4	GF-I-1	COc1cc(OC)c2c(c1Cl)O[C@@]1(Cc3c([nH]c4c(F)cc(Br)c(F)c34)C[C@H]1C)C2=O
409683:01:02_10.00	3.268	-2.066	-1.622	21.4	GF-I-1	COc1cc(OC)c2c(c1Cl)O[C@@]1(Cc3c([nH]c4ccc(-c5ccccc5)cc34)C[C@H]1C)C2=O
409714:01:03_10.00	-4.41	-0.578	-2.42	25.2	SM-I-closed	COc1ccc2c3c1O[C@@H]1c4[nH]c5c(C)cccc5c4C[C@@H]4[C@H](C2)N(C)CC[C@@]314
409713:01:03_10.00	-3.184	-0.448	-1.286	27.3	SM-I-closed	COc1ccc2[nH]c3c(c2c1)C[C@@H]1[C@@H]2Cc4ccc(OC)c5c4[C@]1(CCN2C)[C@@H]3O5
409692:01:02_10.00	2.951	-2.168	-0.187	26.4	GF-I-2	COc1cc(OC)c2c(c1Cl)O[C@@]1(CCc3[nH]c4c(F)cc(Br)cc4c3[C@H]1C)C2=O
409680:01:02_10.00	6.005	-1.397	-1.393	28.7	GF-I-1	COc1cc(OC)c2c(c1Cl)O[C@@]1(Cc3c([nH]c4ccc(Oc5ccccc5)cc34)C[C@H]1C)C2=O
412372:01:03_10.00	-4.343	0.765	-0.17	24.4	GF-THPI	COc1cc(OC)c2c(c1Cl)O[C@@]1(CCC3(C[C@H]1C)OCCc1c3[nH]c3cc(C(C)C)ccc13)C2=O
412370:01:03_10.00	5.83	6.272	-0.877	32.6	GF-THPI	COc1cc(OC)c2c(c1Cl)O[C@@]1(CCC3(C[C@H]1C)OCCc1c3[nH]c3ccc(Cl)cc13)C2=O
412367:01:02_10.00	5.769	5.548	-0.672	23	GF-THPI	COc1cc(OC)c2c(c1Cl)O[C@@]1(CCC3(C[C@H]1C)OCCc1c3[nH]c3cccc(Cl)c13)C2=O
412366:01:02_10.00	3.103	7.415	-1.738	32	GF-THPI	COc1cc(OC)c2c(c1Cl)O[C@@]1(CCC3(C[C@H]1C)OCCc1c3[nH]c3cccc(C)c13)C2=O
412374:01:02_10.00	1.193	-1.972	0.323	27.1	GF-THPI	CCc1cccc2c3c([nH]c12)C1(CC[C@@]2(Oc4c(Cl)c(OC)cc(OC)c4C2=O)[C@H](C)C1)OCC3
412373:01:02_10.00	1.198	1.908	0.601	37.1	GF-THPI	COc1cc(OC)c2c(c1Cl)O[C@@]1(CCC3(C[C@H]1C)OCCc1c3[nH]c3cc(Cl)ccc13)C2=O
412371:01:02_10.00	2.401	6.376	-1.591	26.8	GF-THPI	COc1cc(OC)c2c(c1Cl)O[C@@]1(CCC3(C[C@H]1C)OCCc1c3[nH]c3ccc(F)cc13)C2=O
408302:01:05_03.00	-0.56	-0.183	1.337	23.5	QN-I	COc1ccc2nccc([C@@H](O)[C@@H]3C[C@@H]4CCN3c3c4[nH]c4cc(C)ccc34)c2c1
408602:01:06_30.00	5.255	-0.957	-1.592	28	GF-I-2	COc1cc(OC)c2c(c1Cl)O[C@@]1(CCc3[nH]c4c(C)c(C)ccc4c3[C@H]1C)C2=O
408596:01:08_30.00	10.11	0.313	-0.006	28.5	GF-I-2	COc1cc(OC)c2c(c1Cl)O[C@@]1(CCc3[nH]c4ccc(C(C)C)cc4c3[C@H]1C)C2=O
408592:01:08_30.00	0.516	1.35	-0.75	26.1	GF-I-1	COc1ccc2[nH]c3c(c2c1)C[C@@]1(Oc2c(Cl)c(OC)cc(OC)c2C1=O)[C@H](C)C3
409078:01:04_50.00	10.179	0.989	-0.375	21.1	GF-I-1	COc1cc(OC)c2c(c1Cl)O[C@@]1(Cc3c([nH]c4c3ccc3ccccc34)C[C@H]1C)C2=O
409676:01:05_01.00	-2.57	-1.569	-0.645	22.3	SM-I-closed	COc1ccc2c3c1O[C@@H]1c4[nH]c5ccc(Oc6ccccc6)cc5c4C[C@@H]4[C@H](C2)N(C)CC[C@@]314
409715:01:04_01.00	-6.373	-1.309	1.109	33.2	SM-I-closed	COc1ccc2c3c1O[C@@H]1c4[nH]c5ccc(C(C)C)cc5c4C[C@@H]4[C@H](C2)N(C)CC[C@@]314
410422:01:05_01.00	-6.836	-1.045	-2.487	24.2	SM-I-opened	COc1ccc2c(c1O)[C@@]13CCN(C)[C@@H](C2)[C@H]1Cc1c([nH]c2ccc(Oc4ccccc4)cc12)C3
410421:01:04_01.00	-3.338	-1.903	1.354	24.2	SM-I-opened	COc1ccc2c(c1O)[C@@]13CCN(C)[C@@H](C2)[C@H]1Cc1c([nH]c2c(Cl)ccc(Cl)c12)C3
410419:01:03_01.00	-3.972	-2.641	0.562	32.8	SM-I-opened	COc1ccc2c(c1O)[C@@]13CCN(C)[C@@H](C2)[C@H]1Cc1c([nH]c2c(F)cc(Br)cc12)C3
410439:01:05_01.00	-4.518	-0.912	-0.051	24.5	SM-I-opened	COc1ccc2c(c1O)[C@@]13CCN(C)[C@@H](C2)[C@H]1Cc1c([nH]c2ccc(C(C)C)cc12)C3
410440:01:04_01.00	-4.691	-2.53	-0.184	20.2	SM-I-opened	COc1ccc2c(c1O)[C@@]13CCN(C)[C@@H](C2)[C@H]1Cc1c([nH]c2ccc(Cl)cc12)C3
410420:01:03_01.00	-0.151	0.166	4.947	25.6	SM-I-opened	COc1ccc2c(c1O)[C@@]13CCN(C)[C@@H](C2)[C@H]1Cc1c(n(Cc2ccccc2)c2ccccc12)C3
408582:01:08_03.00	2.098	-1.551	1.627	28.3	GF-I-1	COc1cc(OC)c2c(c1Cl)O[C@@]1(Cc3c([nH]c4ccccc34)C[C@H]1C)C2=O
409677:01:05_03.00	-7.015	-2.535	-2.172	37.3	SM-I-closed	COc1ccc2c3c1O[C@@H]1c4[nH]c5c(C)ccc(Cl)c5c4C[C@@H]4[C@H](C2)N(C)CC[C@@]314
408590:01:10_03.00	-2.545	-1.2	0.354	33.2	GF-I-1	COc1cc(OC)c2c(c1Cl)O[C@@]1(Cc3c([nH]c4ccc(C)cc34)C[C@H]1C)C2=O
410431:01:03_03.00	-9.055	-1.432	-2.756	32.8	SM-I-closed	COc1ccc2c3c1O[C@@H]1c4[nH]c5c(C)c(C)ccc5c4C[C@@H]4[C@H](C2)N(C)CC[C@@]314
410430:01:04_03.00	-7.132	-1.964	-0.897	27.3	SM-I-closed	COc1ccc2c3c1O[C@@H]1c4[nH]c5c(C)ccc(C)c5c4C[C@@H]4[C@H](C2)N(C)CC[C@@]314
409697:01:06_30.00	4.106	-1.256	-2.056	39.4	GF-I-1	COc1cc(OC)c2c(c1Cl)O[C@@]1(Cc3c([nH]c4ccc(I)cc34)C[C@H]1C)C2=O
408599:01:08_30.00	-2.442	-1.606	-1.461	30.9	GF-I-1	COc1cc(OC)c2c(c1Cl)O[C@@]1(Cc3c(n(-c4ccccc4)c4ccccc34)C[C@H]1C)C2=O
407638:01:05_30.00	-3.096	1.559	1.368	26.3	QD-I	COc1ccc2nccc([C@H](O)[C@@H]3C[C@@H]4CCN3c3c4[nH]c4ccc(C)cc34)c2c1
409079:01:04_50.00	5.49	-1.067	-2.098	36.6	GF-I-2	COc1cc(OC)c2c(c1Cl)O[C@@]1(CCc3[nH]c4c(ccc5ccccc54)c3[C@H]1C)C2=O
409673:01:04_50.00	5.932	-0.429	-2.025	32.5	GF-I-2	COc1cc(OC)c2c(c1Cl)O[C@@]1(CCc3[nH]c4ccc(OC(C)C)cc4c3[C@H]1C)C2=O
410441:01:05_03.00	-3.435	-0.75	1.349	28.7	SM-I-opened	COc1ccc2c(c1O)[C@@]13CCN(C)[C@@H](C2)[C@H]1Cc1c([nH]c2cc(C)cc(C)c12)C3
409696:01:08_10.00	-0.252	0.568	-2.358	26.6	GF-I-2	COc1cc(OC)c2c(c1Cl)O[C@@]1(CCc3[nH]c4c(F)cc(Br)c(F)c4c3[C@H]1C)C2=O
408646:01:05_10.00	-2.349	-0.523	-2.92	25.2	GF-I-1	COc1cc(OC)c2c(c1Cl)O[C@@]1(Cc3c([nH]c4cc(C)cc(C)c34)C[C@H]1C)C2=O
408648:01:06_10.00	0.121	1.182	-3.731	27.8	GF-I-2	COc1cc(OC)c2c(c1Cl)O[C@@]1(CCc3[nH]c4ccc(OC(F)(F)F)cc4c3[C@H]1C)C2=O
408803:01:05_10.00	-3.445	2.291	4.367	17.4	QN-I	COc1ccc2nccc([C@@H](O)[C@@H]3C[C@@H]4CCN3c3c4[nH]c4c(Cl)cccc34)c2c1
409081:01:05_10.00	-0.008	-0.988	-1.725	21.1	GF-I-2	COc1cc(OC)c2c(c1Cl)O[C@@]1(CCc3[nH]c4ccc(F)cc4c3[C@H]1C)C2=O
409689:01:09_10.00	4.785	-1.729	0.655	31.8	GF-I-1	COc1cc(OC)c2c(c1Cl)O[C@@]1(Cc3c([nH]c4c(F)cc(Cl)cc34)C[C@H]1C)C2=O
408600:01:11_10.00	8.601	-1.46	1.024	29.5	GF-I-1	COc1cc(OC)c2c(c1Cl)O[C@@]1(Cc3c([nH]c4c(F)cc(F)cc34)C[C@H]1C)C2=O
408278:01:13_10.00	-4.614	0.178	0.29	28.3	QN-I	COc1ccc2nccc([C@@H](O)[C@H]3C[C@@H]4CCN3c3c4[nH]c4ccc(Cl)cc34)c2c1
408291:01:09_10.00	-1.188	0.638	1.488	21.2	QN-I	COc1ccc2nccc([C@@H](O)[C@@H]3C[C@@H]4CCN3c3c4[nH]c4ccc(OC)cc34)c2c1
407637:01:05_30.00	-7.116	0.507	-0.107	27.8	QD-I	COc1ccc2nccc([C@H](O)[C@@H]3C[C@@H]4CCN3c3c4[nH]c4cc(Cl)ccc34)c2c1
408305:01:08_30.00	-6.174	0.594	-0.404	22.5	QD-I	COc1ccc2nccc([C@H](O)[C@H]3C[C@@H]4CCN3c3c4[nH]c4ccc(C(F)(F)F)cc34)c2c1
408304:01:05_30.00	-3.21	0.458	1.833	18	QD-I	COc1ccc2nccc([C@H](O)[C@H]3C[C@@H]4CCN3c3c4[nH]c4ccc(Br)cc34)c2c1
408294:01:06_30.00	-5.101	0.091	-0.138	36.6	QD-I	COc1ccc2nccc([C@H](O)[C@H]3C[C@@H]4CCN3c3c4[nH]c4cc(C(F)(F)F)ccc34)c2c1
408299:01:09_30.00	-5.371	2.28	1.496	25.7	QN-I	COc1ccc2nccc([C@@H](O)[C@H]3C[C@@H]4CCN3c3c4[nH]c4cccc(C)c34)c2c1
408308:01:05_30.00	-7.798	0.415	-0.507	19	QD-I	COc1ccc2nccc([C@H](O)[C@H]3C[C@@H]4CCN3c3c4[nH]c4cc(Br)ccc34)c2c1
408310:01:05_50.00	-0.277	2.421	3.111	16.6	QD-I	COc1ccc2nccc([C@H](O)[C@H]3C[C@@H]4CCN3c3c4[nH]c4ccc(Cl)cc34)c2c1
408313:01:05_50.00	-7.324	1.971	1.258	18.3	QD-I	COc1ccc2nccc([C@H](O)[C@H]3C[C@@H]4CCN3c3c4[nH]c4cccc(Cl)c34)c2c1
409682:01:05_50.00	4.089	-1.07	-1.257	33	GF-I-1	COc1cc(OC)c2c(c1Cl)O[C@@]1(Cc3c([nH]c4ccc5ccccc5c34)C[C@H]1C)C2=O
407156:01:06_50.00	-2.783	1.272	2.72	23	QD-I	COc1ccc2nccc([C@H](O)[C@@H]3C[C@@H]4CCN3c3c4[nH]c4ccccc34)c2c1
408288:01:05_50.00	-1.436	2.163	2.718	16.2	QD-I	COC(=O)c1ccc2[nH]c3c(c2c1)N1CC[C@H]3C[C@@H]1[C@@H](O)c1ccnc2ccc(OC)cc12
409694:01:11_10.00	5.868	-1.073	-0.584	29	GF-I-2	COc1cc(OC)c2c(c1Cl)O[C@@]1(CCc3[nH]c4ccc(C(F)(F)F)cc4c3[C@H]1C)C2=O
409966:01:11_30.00	-2.03	8.102	-2.841	31.8	GF-THPI	COc1cc(OC)c2c(c1Cl)OC1(CCC3(CC1C)OCCc1c3[nH]c3ccc(C)cc13)C2=O
408311:01:08_10.00	-3.207	1.752	4.128	16.8	QN-I	COc1ccc2nccc([C@@H](O)[C@@H]3C[C@@H]4CCN3c3c4[nH]c4c(OC)cccc34)c2c1
408579:01:04_10.00	6.422	-1.321	3.285	36.1	GF-I-1	COc1cc(OC)c2c(c1Cl)O[C@@]1(Cc3c([nH]c4ccc(Cl)cc34)C[C@H]1C)C2=O
408591:01:05_10.00	5.22	-0.815	3.621	21.1	GF-I-2	COc1cc(OC)c2c(c1Cl)O[C@@]1(CCc3[nH]c4ccc(C)cc4c3[C@H]1C)C2=O
408647:01:05_10.00	4.891	-1.798	0.393	27.5	GF-I-1	COc1cc(OC)c2c(c1Cl)O[C@@]1(Cc3c([nH]c4ccc(OC(F)(F)F)cc34)C[C@H]1C)C2=O

## Sheet: Figure 5b
Well_Id	Comp_1	Comp_2	Comp_3	Induction	Class	Smiles
408614:02:02_10.00	-3.336	-2.693	1.054	21.4	QN-C-S	COc1ccc2nccc([C@@H](O)[C@@H]3C[C@@H]4CCN3C[C@]43CC(=O)c4cc(Br)ccc4O3)c2c1
409733:01:02_10.00	4.493	-0.719	0.903	26.1	SM-C-S	COc1ccc2c(c1O)[C@@]13CCN(C)[C@@H](C2)[C@H]1CC[C@@]1(CC(=O)c2ccc(OC)c(OC)c2O1)C3
410484:01:02_10.00	-0.565	0.867	-1.457	29.5	QD-C-R	COc1ccc2nccc([C@H](O)[C@H]3C[C@@H]4CCN3C[C@@]43CC(=O)c4cc(C)cc(C)c4O3)c2c1
410482:01:02_10.00	-0.223	0.357	-1.485	23	QD-C-R	COc1ccc2nccc([C@H](O)[C@H]3C[C@@H]4CCN3C[C@@]43CC(=O)c4cc(Br)ccc4O3)c2c1
410488:01:02_10.00	1.167	0.994	-1.011	38.2	QD-C-R	COc1ccc2nccc([C@H](O)[C@H]3C[C@@H]4CCN3C[C@@]43CC(=O)c4ccc(OCc5ccccc5)cc4O3)c2c1
410486:01:02_10.00	-0.501	3.526	-1.024	24.9	QD-C-R	COc1ccc2nccc([C@H](O)[C@H]3C[C@@H]4CCN3C[C@@]43CC(=O)c4cc(OC(F)(F)F)ccc4O3)c2c1
409726:01:05_03.00	7.27	-1.214	0.032	40.1	SM-C-S	COc1ccc2c(c1O)[C@@]13CCN(C)[C@@H](C2)[C@H]1CC[C@@]1(CC(=O)c2c(ccc4ccccc24)O1)C3
410418:01:03_03.00	8.04	-1.781	0.022	30.7	SM-C-S	COc1ccc2c(c1O)[C@@]13CCN(C)[C@@H](C2)[C@H]1CC[C@@]1(CC(=O)c2cc(OCc4ccccc4)ccc2O1)C3
410417:01:03_03.00	3.346	2.182	0.848	26.9	SM-C-S	COc1ccc2c(c1O)[C@@]13CCN(C)[C@@H](C2)[C@H]1CC[C@@]1(CC(=O)c2cc(Cl)ccc2O1)C3
410416:01:05_03.00	3.521	1.459	1.251	33.3	SM-C-S	COc1ccc2c(c1O)[C@@]13CCN(C)[C@@H](C2)[C@H]1CC[C@@]1(CC(=O)c2ccc(N4CCCC4)cc2O1)C3
410478:01:03_30.00	-1.78	-0.957	-1.95	25.9	QD-C-R	COc1ccc2nccc([C@H](O)[C@H]3C[C@@H]4CCN3C[C@@]43CC(=O)c4ccc(OC)c(OC)c4O3)c2c1
408620:01:05_30.00	-1.623	-0.193	-0.37	37.3	QD-C-R	COc1ccc2nccc([C@H](O)[C@H]3C[C@@H]4CCN3C[C@@]43CC(=O)c4c(O)cccc4O3)c2c1
408636:01:06_30.00	-0.77	-0.089	-0.494	35.4	QN-C-S	COc1ccc2nccc([C@@H](O)[C@@H]3C[C@@H]4CCN3C[C@]43CC(=O)c4ccc(OC)c(OC)c4O3)c2c1
408629:01:05_50.00	-1.439	-0.11	-0.259	31.1	QD-C-R	COc1ccc2c(c1)O[C@@]1(CC2=O)CN2CC[C@H]1C[C@@H]2[C@@H](O)c1ccnc2ccc(OC)cc12
408625:01:05_50.00	1.327	-0.734	-0.442	28.8	QD-C-R	COc1ccc2nccc([C@H](O)[C@H]3C[C@@H]4CCN3C[C@@]43CC(=O)c4c(OC)cccc4O3)c2c1
410480:01:05_10.00	-3.956	0.454	1.155	28	QD-C-R	COc1ccc2nccc([C@H](O)[C@H]3C[C@@H]4CCN3C[C@@]43CC(=O)c4cc(C)c(C)cc4O3)c2c1
410490:01:06_10.00	-3.496	0.272	-0.777	29.7	QD-C-R	COc1ccc2nccc([C@H](O)[C@H]3C[C@@H]4CCN3C[C@@]43CC(=O)c4cc(C(C)C)ccc4O3)c2c1
408584:01:06_30.00	-1.258	-0.012	1.905	36.3	QN-C-S	COc1ccc2nccc([C@@H](O)[C@@H]3C[C@@H]4CCN3C[C@]43CC(=O)c4c(O)cccc4O3)c2c1
408612:01:05_10.00	-2.745	-1.576	-1.537	24.7	QN-C-S	COc1ccc2nccc([C@@H](O)[C@@H]3C[C@@H]4CCN3C[C@]43CC(=O)c4cc(C)ccc4O3)c2c1
408616:01:05_10.00	-4.651	-1.733	1.436	28.2	QN-C-S	COc1ccc2nccc([C@@H](O)[C@@H]3C[C@@H]4CCN3C[C@]43CC(=O)c4c(ccc5ccccc45)O3)c2c1
408641:01:04_10.00	-2.822	1.702	2.199	34.2	QN-C-S	COc1ccc2nccc([C@@H](O)[C@@H]3C[C@@H]4CCN3C[C@]43CC(=O)c4cc(C)c(C)cc4O3)c2c1

## Sheet: Figure 5c
Well_Id	Comp_1	Comp_2	Comp_3	Induction	Class	Smiles
410484:01:02_10.00	-10.356	-0.552	-10.758	29.5	QD-C-R	COc1ccc2nccc([C@H](O)[C@H]3C[C@@H]4CCN3C[C@@]43CC(=O)c4cc(C)cc(C)c4O3)c2c1
410482:01:02_10.00	-10.926	5.138	0.432	23	QD-C-R	COc1ccc2nccc([C@H](O)[C@H]3C[C@@H]4CCN3C[C@@]43CC(=O)c4cc(Br)ccc4O3)c2c1
410483:01:02_10.00	-0.926	4.181	-3.77	32	QD-C-S	COc1ccc2nccc([C@H](O)[C@H]3C[C@@H]4CCN3C[C@]43CC(=O)c4cc(C)cc(C)c4O3)c2c1
410488:01:02_10.00	-5.824	-29.7	-11.605	38.2	QD-C-R	COc1ccc2nccc([C@H](O)[C@H]3C[C@@H]4CCN3C[C@@]43CC(=O)c4ccc(OCc5ccccc5)cc4O3)c2c1
410486:01:02_10.00	0.516	2.947	-7.104	24.9	QD-C-R	COc1ccc2nccc([C@H](O)[C@H]3C[C@@H]4CCN3C[C@@]43CC(=O)c4cc(OC(F)(F)F)ccc4O3)c2c1
412002:01:03_10.00	56.721	55.087	-12.385	24.7	QD-C-S	COc1ccc2nccc([C@H](O)[C@H]3C[C@@H]4CCN3C[C@]43CC(=O)c4cc(C)ccc4O3)c2c1
412008:01:03_10.00	91.904	22.515	-2.867	28.8	QD-C-S	CCc1ccc2c(c1)C(=O)C[C@]1(CN3CC[C@H]1C[C@@H]3[C@@H](O)c1ccnc3ccc(OC)cc13)O2
410487:01:04_03.00	44.533	-22.34	0.052	26.9	QD-C-S	COc1ccc2nccc([C@H](O)[C@H]3C[C@@H]4CCN3C[C@]43CC(=O)c4ccc(OCc5ccccc5)cc4O3)c2c1
408633:01:04_03.00	35.406	-31.704	9.498	32	QD-C-S	COc1ccc2nccc([C@H](O)[C@H]3C[C@@H]4CCN3C[C@]43CC(=O)c4ccc(N5CCCC5)cc4O3)c2c1
410478:01:03_30.00	-41.476	-4.138	-24.934	25.9	QD-C-R	COc1ccc2nccc([C@H](O)[C@H]3C[C@@H]4CCN3C[C@@]43CC(=O)c4ccc(OC)c(OC)c4O3)c2c1
408620:01:05_30.00	-21.249	-16.815	-1.097	37.3	QD-C-R	COc1ccc2nccc([C@H](O)[C@H]3C[C@@H]4CCN3C[C@@]43CC(=O)c4c(O)cccc4O3)c2c1
408624:01:06_30.00	28.291	-12.4	3.744	27.8	QD-C-S	COc1ccc2nccc([C@H](O)[C@H]3C[C@@H]4CCN3C[C@]43CC(=O)c4c(OC)cccc4O3)c2c1
407638:01:05_30.00	-14.062	-5.497	-12.112	26.3	QD-I	COc1ccc2nccc([C@H](O)[C@@H]3C[C@@H]4CCN3c3c4[nH]c4ccc(C)cc34)c2c1
408629:01:05_50.00	-21.316	-24.746	-20.49	31.1	QD-C-R	COc1ccc2c(c1)O[C@@]1(CC2=O)CN2CC[C@H]1C[C@@H]2[C@@H](O)c1ccnc2ccc(OC)cc12
408625:01:05_50.00	-7.68	-19.338	0.272	28.8	QD-C-R	COc1ccc2nccc([C@H](O)[C@H]3C[C@@H]4CCN3C[C@@]43CC(=O)c4c(OC)cccc4O3)c2c1
408628:01:09_10.00	3.884	4.966	0.12	31.4	QD-C-S	COc1ccc2c(c1)O[C@]1(CC2=O)CN2CC[C@H]1C[C@@H]2[C@@H](O)c1ccnc2ccc(OC)cc12
408626:01:07_10.00	10.298	9.786	-8.462	37.3	QD-C-S	COc1ccc2c(c1)C(=O)C[C@]1(CN3CC[C@H]1C[C@@H]3[C@@H](O)c1ccnc3ccc(OC)cc13)O2
410480:01:05_10.00	-13.762	3.453	2.156	28	QD-C-R	COc1ccc2nccc([C@H](O)[C@H]3C[C@@H]4CCN3C[C@@]43CC(=O)c4cc(C)c(C)cc4O3)c2c1
410490:01:06_10.00	-25.179	0.524	-10.12	29.7	QD-C-R	COc1ccc2nccc([C@H](O)[C@H]3C[C@@H]4CCN3C[C@@]43CC(=O)c4cc(C(C)C)ccc4O3)c2c1
407637:01:05_30.00	-9.356	-0.655	14.056	27.8	QD-I	COc1ccc2nccc([C@H](O)[C@@H]3C[C@@H]4CCN3c3c4[nH]c4cc(Cl)ccc34)c2c1
408305:01:08_30.00	-19.718	2.724	26.442	22.5	QD-I	COc1ccc2nccc([C@H](O)[C@H]3C[C@@H]4CCN3c3c4[nH]c4ccc(C(F)(F)F)cc34)c2c1
408304:01:05_30.00	-17.984	11.19	17.898	18	QD-I	COc1ccc2nccc([C@H](O)[C@H]3C[C@@H]4CCN3c3c4[nH]c4ccc(Br)cc34)c2c1
408294:01:06_30.00	-12.046	-10.004	23.953	36.6	QD-I	COc1ccc2nccc([C@H](O)[C@H]3C[C@@H]4CCN3c3c4[nH]c4cc(C(F)(F)F)ccc34)c2c1
408308:01:05_30.00	-9.325	6.299	24.402	19	QD-I	COc1ccc2nccc([C@H](O)[C@H]3C[C@@H]4CCN3c3c4[nH]c4cc(Br)ccc34)c2c1
408310:01:05_50.00	-21.73	20.999	0.495	16.6	QD-I	COc1ccc2nccc([C@H](O)[C@H]3C[C@@H]4CCN3c3c4[nH]c4ccc(Cl)cc34)c2c1
408313:01:05_50.00	-18.806	18.243	5.051	18.3	QD-I	COc1ccc2nccc([C@H](O)[C@H]3C[C@@H]4CCN3c3c4[nH]c4cccc(Cl)c34)c2c1
407156:01:06_50.00	-18.515	6.294	-5.131	23	QD-I	COc1ccc2nccc([C@H](O)[C@@H]3C[C@@H]4CCN3c3c4[nH]c4ccccc34)c2c1
408288:01:05_50.00	-29.214	18.81	2.487	16.2	QD-I	COC(=O)c1ccc2[nH]c3c(c2c1)N1CC[C@H]3C[C@@H]1[C@@H](O)c1ccnc2ccc(OC)cc12
412003:01:05_10.00	-1.706	11.477	-0.974	26.1	QD-C-S	COc1ccc2nccc([C@H](O)[C@H]3C[C@@H]4CCN3C[C@]43CC(=O)c4cc(F)ccc4O3)c2c1
408619:01:10_10.00	1.484	16.97	-1.329	28.3	QD-C-S	COc1ccc2nccc([C@H](O)[C@H]3C[C@@H]4CCN3C[C@]43CC(=O)c4c(O)cccc4O3)c2c1
412006:01:05_50.00	58.118	-43.714	2.082	38.9	QD-C-S	COc1ccc2nccc([C@H](O)[C@H]3C[C@@H]4CCN3C[C@]43CC(=O)c4cc(NC(C)=O)ccc4O3)c2c1

## Sheet: SI Figure 13a
Well_Id	Comp_1	Comp_2	Comp_3	Induction	Class	Smiles
408614:02:02_10.00	-3.024	0.131	3.432	21.4	QN-C-S	COc1ccc2nccc([C@@H](O)[C@@H]3C[C@@H]4CCN3C[C@]43CC(=O)c4cc(Br)ccc4O3)c2c1
408615:02:02_10.00	-1.294	-2.463	1.749	31.8	QN-C-R	COc1ccc2nccc([C@@H](O)[C@@H]3C[C@@H]4CCN3C[C@@]43CC(=O)c4cc(Br)ccc4O3)c2c1
409703:01:02_10.00	1.301	-2.828	-1.235	27.3	QN-C-R	COc1ccc2nccc([C@@H](O)[C@@H]3C[C@@H]4CCN3C[C@@]43CC(=O)c4cccc(Cl)c4O3)c2c1
409706:01:02_10.00	4.596	0.143	-0.299	34.5	QN-C-R	COc1ccc2nccc([C@@H](O)[C@@H]3C[C@@H]4CCN3C[C@@]43CC(=O)c4c(cccc4N4CCCC4)O3)c2c1
409702:01:02_10.00	2.669	-1.554	-0.5	26.9	QN-C-R	CCc1ccc2c(c1)C(=O)C[C@@]1(CN3CC[C@H]1C[C@H]3[C@H](O)c1ccnc3ccc(OC)cc13)O2
409707:01:02_10.00	3.213	-2.013	-0.484	33.5	QN-C-R	COc1ccc2nccc([C@@H](O)[C@@H]3C[C@@H]4CCN3C[C@@]43CC(=O)c4cccc(Br)c4O3)c2c1
409704:01:03_10.00	3.987	0.069	0.373	30.7	QN-C-R	COc1ccc2nccc([C@@H](O)[C@@H]3C[C@@H]4CCN3C[C@@]43CC(=O)c4cc(Cl)c(C)cc4O3)c2c1
409698:01:03_10.00	2.73	-0.512	-0.987	25.4	QN-C-R	COc1ccc2nccc([C@@H](O)[C@@H]3C[C@@H]4CCN3C[C@@]43CC(=O)c4ccc(C)cc4O3)c2c1
409700:01:03_10.00	2.747	-0.715	-0.687	28.8	QN-C-R	COc1ccc2nccc([C@@H](O)[C@@H]3C[C@@H]4CCN3C[C@@]43CC(=O)c4cc(C)cc(C)c4O3)c2c1
408302:01:05_03.00	-1.87	-2.373	0.093	23.5	QN-I	COc1ccc2nccc([C@@H](O)[C@@H]3C[C@@H]4CCN3c3c4[nH]c4cc(C)ccc34)c2c1
408609:01:04_01.00	-3.979	0.468	-1.55	22.1	QN-C-R	COc1ccc2nccc([C@@H](O)[C@@H]3C[C@@H]4CCN3C[C@@]43CC(=O)c4ccc(N5CCCC5)cc4O3)c2c1
408606:01:05_03.00	-3.8	1.187	-2.476	20.7	QN-C-R	COc1ccc2nccc([C@@H](O)[C@@H]3C[C@@H]4CCN3C[C@@]43CC(=O)c4cc(F)ccc4O3)c2c1
410427:01:07_03.00	4.267	2.661	-0.07	21.9	QN-C-R	COc1ccc2nccc([C@@H](O)[C@@H]3C[C@@H]4CCN3C[C@@]43CC(=O)c4cc(Cl)cc(Br)c4O3)c2c1
408637:01:06_30.00	-2.015	-1.805	-1.547	30.6	QN-C-R	COc1ccc2nccc([C@@H](O)[C@@H]3C[C@@H]4CCN3C[C@@]43CC(=O)c4ccc(OC)c(OC)c4O3)c2c1
408644:01:06_30.00	-0.492	-0.121	0.032	31.3	QN-C-R	COc1cc(OC)c2c(c1)O[C@@]1(CC2=O)CN2CC[C@H]1C[C@H]2[C@H](O)c1ccnc2ccc(OC)cc12
408636:01:06_30.00	-0.586	0.537	-0.367	35.4	QN-C-S	COc1ccc2nccc([C@@H](O)[C@@H]3C[C@@H]4CCN3C[C@]43CC(=O)c4ccc(OC)c(OC)c4O3)c2c1
408803:01:05_10.00	-2.269	3.891	-0.401	17.4	QN-I	COc1ccc2nccc([C@@H](O)[C@@H]3C[C@@H]4CCN3c3c4[nH]c4c(Cl)cccc34)c2c1
408278:01:13_10.00	1.39	1.717	2.613	28.3	QN-I	COc1ccc2nccc([C@@H](O)[C@H]3C[C@@H]4CCN3c3c4[nH]c4ccc(Cl)cc34)c2c1
408291:01:09_10.00	-1.159	-1.348	0	21.2	QN-I	COc1ccc2nccc([C@@H](O)[C@@H]3C[C@@H]4CCN3c3c4[nH]c4ccc(OC)cc34)c2c1
408584:01:06_30.00	0.018	-0.839	1.946	36.3	QN-C-S	COc1ccc2nccc([C@@H](O)[C@@H]3C[C@@H]4CCN3C[C@]43CC(=O)c4c(O)cccc4O3)c2c1
408608:01:07_30.00	1.843	0.552	0.046	33.9	QN-C-R	COc1ccc2nccc([C@@H](O)[C@@H]3C[C@@H]4CCN3C[C@@]43CC(=O)c4c(OC)cccc4O3)c2c1
408299:01:09_30.00	0.816	3.656	0.275	25.7	QN-I	COc1ccc2nccc([C@@H](O)[C@H]3C[C@@H]4CCN3c3c4[nH]c4cccc(C)c34)c2c1
408311:01:08_10.00	-1.925	1.634	-2.164	16.8	QN-I	COc1ccc2nccc([C@@H](O)[C@@H]3C[C@@H]4CCN3c3c4[nH]c4c(OC)cccc34)c2c1
408612:01:05_10.00	-2.279	1.516	0.043	24.7	QN-C-S	COc1ccc2nccc([C@@H](O)[C@@H]3C[C@@H]4CCN3C[C@]43CC(=O)c4cc(C)ccc4O3)c2c1
408617:01:05_10.00	0.424	1.866	0.64	35.2	QN-C-R	COc1ccc2nccc([C@@H](O)[C@@H]3C[C@@H]4CCN3C[C@@]43CC(=O)c4c(ccc5ccccc45)O3)c2c1
408616:01:05_10.00	-3.538	-0.97	1.888	28.2	QN-C-S	COc1ccc2nccc([C@@H](O)[C@@H]3C[C@@H]4CCN3C[C@]43CC(=O)c4c(ccc5ccccc45)O3)c2c1
408641:01:04_10.00	-1.771	-2.486	-0.363	34.2	QN-C-S	COc1ccc2nccc([C@@H](O)[C@@H]3C[C@@H]4CCN3C[C@]43CC(=O)c4cc(C)c(C)cc4O3)c2c1

## Sheet: SI Figure 13b
Well_Id	Comp_1	Comp_2	Comp_3	Induction	Class	Smiles
409051:01:02_10.00	2.153	1.772	-0.651	23.1	SM-C-R	COc1ccc2c(c1O)[C@@]13CCN(C)[C@@H](C2)[C@H]1CC[C@]1(CC(=O)c2ccccc2O1)C3
409055:01:03_10.00	2.82	0.134	-1.646	35.2	SM-C-R	COc1ccc2c(c1)C(=O)C[C@]1(CC[C@@H]3[C@@H]4Cc5ccc(OC)c(O)c5[C@]3(CCN4C)C1)O2
409722:01:02_10.00	2.427	2.089	0.825	37.1	SM-C-R	COc1ccc2c(c1O)[C@@]13CCN(C)[C@@H](C2)[C@H]1CC[C@]1(CC(=O)c2ccc(C)cc2O1)C3
409714:01:03_10.00	-0.075	2.565	1.049	25.2	SM-I-closed	COc1ccc2c3c1O[C@@H]1c4[nH]c5c(C)cccc5c4C[C@@H]4[C@H](C2)N(C)CC[C@@]314
409713:01:03_10.00	1.534	2.597	0.609	27.3	SM-I-closed	COc1ccc2[nH]c3c(c2c1)C[C@@H]1[C@@H]2Cc4ccc(OC)c5c4[C@]1(CCN2C)[C@@H]3O5
409733:01:02_10.00	-1.551	2.035	-0.669	26.1	SM-C-S	COc1ccc2c(c1O)[C@@]13CCN(C)[C@@H](C2)[C@H]1CC[C@@]1(CC(=O)c2ccc(OC)c(OC)c2O1)C3
409723:01:02_10.00	0.259	2.085	0.181	38.7	SM-C-R	COc1ccc2c(c1O)[C@@]13CCN(C)[C@@H](C2)[C@H]1CC[C@]1(CC(=O)c2cc(F)ccc2O1)C3
409727:01:05_01.00	2.285	-0.967	-0.532	29.9	SM-C-R	COc1ccc2c(c1O)[C@@]13CCN(C)[C@@H](C2)[C@H]1CC[C@]1(CC(=O)c2c(ccc4ccccc24)O1)C3
409676:01:05_01.00	2.461	1.158	1.178	22.3	SM-I-closed	COc1ccc2c3c1O[C@@H]1c4[nH]c5ccc(Oc6ccccc6)cc5c4C[C@@H]4[C@H](C2)N(C)CC[C@@]314
409715:01:04_01.00	0.099	-2.025	-1.426	33.2	SM-I-closed	COc1ccc2c3c1O[C@@H]1c4[nH]c5ccc(C(C)C)cc5c4C[C@@H]4[C@H](C2)N(C)CC[C@@]314
409732:01:04_01.00	-1.329	-0.168	-0.916	29.9	SM-C-R	COc1ccc2c(c1O)[C@@]13CCN(C)[C@@H](C2)[C@H]1CC[C@]1(CC(=O)c2cc(OCc4ccccc4)ccc2O1)C3
410422:01:05_01.00	-2.223	1.099	-0.292	24.2	SM-I-opened	COc1ccc2c(c1O)[C@@]13CCN(C)[C@@H](C2)[C@H]1Cc1c([nH]c2ccc(Oc4ccccc4)cc12)C3
410421:01:04_01.00	2.871	-1.279	1.196	24.2	SM-I-opened	COc1ccc2c(c1O)[C@@]13CCN(C)[C@@H](C2)[C@H]1Cc1c([nH]c2c(Cl)ccc(Cl)c12)C3
410419:01:03_01.00	1.792	-0.827	-0.569	32.8	SM-I-opened	COc1ccc2c(c1O)[C@@]13CCN(C)[C@@H](C2)[C@H]1Cc1c([nH]c2c(F)cc(Br)cc12)C3
410439:01:05_01.00	1.088	0.531	-0.925	24.5	SM-I-opened	COc1ccc2c(c1O)[C@@]13CCN(C)[C@@H](C2)[C@H]1Cc1c([nH]c2ccc(C(C)C)cc12)C3
410440:01:04_01.00	0.833	-0.698	0.008	20.2	SM-I-opened	COc1ccc2c(c1O)[C@@]13CCN(C)[C@@H](C2)[C@H]1Cc1c([nH]c2ccc(Cl)cc12)C3
410420:01:03_01.00	7.386	-1.862	-0.074	25.6	SM-I-opened	COc1ccc2c(c1O)[C@@]13CCN(C)[C@@H](C2)[C@H]1Cc1c(n(Cc2ccccc2)c2ccccc12)C3
409728:01:08_03.00	-4.812	0.151	-0.743	38.9	SM-C-R	COc1ccc2c(c1O)[C@@]13CCN(C)[C@@H](C2)[C@H]1CC[C@]1(CC(=O)c2ccc4ccccc4c2O1)C3
409049:01:08_03.00	-1.89	-1.432	-0.712	24.5	SM-C-R	COc1ccc2c(c1O)[C@@]13CCN(C)[C@@H](C2)[C@H]1CC[C@]1(CC(=O)c2cc(C)c(C)cc2O1)C3
409677:01:05_03.00	-2.3	-1.358	3.01	37.3	SM-I-closed	COc1ccc2c3c1O[C@@H]1c4[nH]c5c(C)ccc(Cl)c5c4C[C@@H]4[C@H](C2)N(C)CC[C@@]314
409726:01:05_03.00	-4.651	0.072	-0.433	40.1	SM-C-S	COc1ccc2c(c1O)[C@@]13CCN(C)[C@@H](C2)[C@H]1CC[C@@]1(CC(=O)c2c(ccc4ccccc24)O1)C3
410431:01:03_03.00	-4.443	-0.603	1.095	32.8	SM-I-closed	COc1ccc2c3c1O[C@@H]1c4[nH]c5c(C)c(C)ccc5c4C[C@@H]4[C@H](C2)N(C)CC[C@@]314
410418:01:03_03.00	-5.561	-0.024	-1.131	30.7	SM-C-S	COc1ccc2c(c1O)[C@@]13CCN(C)[C@@H](C2)[C@H]1CC[C@@]1(CC(=O)c2cc(OCc4ccccc4)ccc2O1)C3
410417:01:03_03.00	0.157	-1.524	0.56	26.9	SM-C-S	COc1ccc2c(c1O)[C@@]13CCN(C)[C@@H](C2)[C@H]1CC[C@@]1(CC(=O)c2cc(Cl)ccc2O1)C3
410430:01:04_03.00	-1.794	-1.573	1.492	27.3	SM-I-closed	COc1ccc2c3c1O[C@@H]1c4[nH]c5c(C)ccc(C)c5c4C[C@@H]4[C@H](C2)N(C)CC[C@@]314
410416:01:05_03.00	-0.248	-1.814	-0.095	33.3	SM-C-S	COc1ccc2c(c1O)[C@@]13CCN(C)[C@@H](C2)[C@H]1CC[C@@]1(CC(=O)c2ccc(N4CCCC4)cc2O1)C3
410441:01:05_03.00	2.713	-0.133	-0.389	28.7	SM-I-opened	COc1ccc2c(c1O)[C@@]13CCN(C)[C@@H](C2)[C@H]1Cc1c([nH]c2cc(C)cc(C)c12)C3

## Sheet: SI Figure 14b
Well_Id	Comp_1	Comp_2	Comp_3	Induction	Class	Smiles
408614:02:02_10.00	-1.995	-1.268	0.923	21.4	QN-C-S	COc1ccc2nccc([C@@H](O)[C@@H]3C[C@@H]4CCN3C[C@]43CC(=O)c4cc(Br)ccc4O3)c2c1
409733:01:02_10.00	4.555	2.951	0.46	26.1	SM-C-S	COc1ccc2c(c1O)[C@@]13CCN(C)[C@@H](C2)[C@H]1CC[C@@]1(CC(=O)c2ccc(OC)c(OC)c2O1)C3
410484:01:02_10.00	1.932	-2.052	-0.359	29.5	QD-C-R	COc1ccc2nccc([C@H](O)[C@H]3C[C@@H]4CCN3C[C@@]43CC(=O)c4cc(C)cc(C)c4O3)c2c1
410482:01:02_10.00	2.074	-1.621	-0.56	23	QD-C-R	COc1ccc2nccc([C@H](O)[C@H]3C[C@@H]4CCN3C[C@@]43CC(=O)c4cc(Br)ccc4O3)c2c1
410488:01:02_10.00	3.411	-1.098	-0.778	38.2	QD-C-R	COc1ccc2nccc([C@H](O)[C@H]3C[C@@H]4CCN3C[C@@]43CC(=O)c4ccc(OCc5ccccc5)cc4O3)c2c1
410486:01:02_10.00	2.174	-2.254	-3.478	24.9	QD-C-R	COc1ccc2nccc([C@H](O)[C@H]3C[C@@H]4CCN3C[C@@]43CC(=O)c4cc(OC(F)(F)F)ccc4O3)c2c1
411984:01:02_10.00	-4.833	2.739	-0.7	20.2	C-I	COc1ccc2c(c1)OC1(CCc3[nH]c4c(C)ccc(Cl)c4c3C1)CC2=O
409726:01:05_03.00	7.128	4.128	0.887	40.1	SM-C-S	COc1ccc2c(c1O)[C@@]13CCN(C)[C@@H](C2)[C@H]1CC[C@@]1(CC(=O)c2c(ccc4ccccc24)O1)C3
410418:01:03_03.00	7.8	4.547	1.277	30.7	SM-C-S	COc1ccc2c(c1O)[C@@]13CCN(C)[C@@H](C2)[C@H]1CC[C@@]1(CC(=O)c2cc(OCc4ccccc4)ccc2O1)C3
410417:01:03_03.00	4.794	0.695	-1.283	26.9	SM-C-S	COc1ccc2c(c1O)[C@@]13CCN(C)[C@@H](C2)[C@H]1CC[C@@]1(CC(=O)c2cc(Cl)ccc2O1)C3
410416:01:05_03.00	4.625	1.228	-0.728	33.3	SM-C-S	COc1ccc2c(c1O)[C@@]13CCN(C)[C@@H](C2)[C@H]1CC[C@@]1(CC(=O)c2ccc(N4CCCC4)cc2O1)C3
410476:01:04_30.00	-4.102	1.107	1.152	37.1	C-I	COc1ccc2c(c1)OC1(CCc3[nH]c4c(C)ccc(F)c4c3C1)CC2=O
410478:01:03_30.00	1.075	-2.916	1.468	25.9	QD-C-R	COc1ccc2nccc([C@H](O)[C@H]3C[C@@H]4CCN3C[C@@]43CC(=O)c4ccc(OC)c(OC)c4O3)c2c1
408620:01:05_30.00	0.699	-2.097	0.037	37.3	QD-C-R	COc1ccc2nccc([C@H](O)[C@H]3C[C@@H]4CCN3C[C@@]43CC(=O)c4c(O)cccc4O3)c2c1
408636:01:06_30.00	1.492	-1.738	0.168	35.4	QN-C-S	COc1ccc2nccc([C@@H](O)[C@@H]3C[C@@H]4CCN3C[C@]43CC(=O)c4ccc(OC)c(OC)c4O3)c2c1
408629:01:05_50.00	0.709	-1.858	0.681	31.1	QD-C-R	COc1ccc2c(c1)O[C@@]1(CC2=O)CN2CC[C@H]1C[C@@H]2[C@@H](O)c1ccnc2ccc(OC)cc12
408625:01:05_50.00	3.06	-0.356	1.01	28.8	QD-C-R	COc1ccc2nccc([C@H](O)[C@H]3C[C@@H]4CCN3C[C@@]43CC(=O)c4c(OC)cccc4O3)c2c1
409062:01:05_50.00	-5.131	1.375	4.28	33.9	C-I	COc1cc(OC)c2c(c1)OC1(CCc3[nH]c4c(C)ccc(F)c4c3C1)CC2=O
410480:01:05_10.00	-1.839	-2.629	0.144	28	QD-C-R	COc1ccc2nccc([C@H](O)[C@H]3C[C@@H]4CCN3C[C@@]43CC(=O)c4cc(C)c(C)cc4O3)c2c1
410490:01:06_10.00	-0.775	-3.308	-0.008	29.7	QD-C-R	COc1ccc2nccc([C@H](O)[C@H]3C[C@@H]4CCN3C[C@@]43CC(=O)c4cc(C(C)C)ccc4O3)c2c1
408584:01:06_30.00	-0.071	-0.376	-0.7	36.3	QN-C-S	COc1ccc2nccc([C@@H](O)[C@@H]3C[C@@H]4CCN3C[C@]43CC(=O)c4c(O)cccc4O3)c2c1
411980:01:05_30.00	-4.22	3.341	-0.316	39	C-I	COc1ccc2c(c1)OC1(CCc3[nH]c4cc(Cl)cc(Cl)c4c3C1)CC2=O
411995:01:05_30.00	-5.311	2.077	-1.414	31.8	C-I	COc1ccc2c(c1)OC1(CCc3[nH]c4ccc(F)cc4c3C1)CC2=O
411979:01:05_30.00	-4.613	3.047	-1.315	39.2	C-I	COc1ccc2c(c1)OC1(CCc3[nH]c4c(F)cc(F)cc4c3C1)CC2=O
411998:01:04_30.00	-5.344	2.319	-1.306	28.3	C-I	CCOC(=O)c1ccc2[nH]c3c(c2c1)CC1(CC3)CC(=O)c2ccc(OC)cc2O1
411992:01:04_50.00	-3.36	1.155	-1.16	30.2	C-I	COc1ccc2c(c1)OC1(CCc3[nH]c4ccc(OC(C)C)cc4c3C1)CC2=O
408612:01:05_10.00	-0.099	-2.92	1.386	24.7	QN-C-S	COc1ccc2nccc([C@@H](O)[C@@H]3C[C@@H]4CCN3C[C@]43CC(=O)c4cc(C)ccc4O3)c2c1
408616:01:05_10.00	-2.972	-2.2	1.096	28.2	QN-C-S	COc1ccc2nccc([C@@H](O)[C@@H]3C[C@@H]4CCN3C[C@]43CC(=O)c4c(ccc5ccccc45)O3)c2c1
408641:01:04_10.00	-0.862	-2.015	-0.863	34.2	QN-C-S	COc1ccc2nccc([C@@H](O)[C@@H]3C[C@@H]4CCN3C[C@]43CC(=O)c4cc(C)c(C)cc4O3)c2c1

## Sheet: SI Figure 14c
Well_Id	Comp_1	Comp_2	Comp_3	Induction	Class	Smiles
409076:01:02_10.00	1.517	-0.761	1.681	28.3	GF-I-1	COc1cc(OC)c2c(c1Cl)O[C@@]1(Cc3c([nH]c4ccc(OCc5ccccc5)cc34)C[C@H]1C)C2=O
408604:02:02_10.00	5.852	-2.823	2.71	36.8	GF-I-1	COc1cc(OC)c2c(c1Cl)O[C@@]1(Cc3c([nH]c4c(C)ccc(F)c34)C[C@H]1C)C2=O
409072:01:02_10.00	1.976	0.01	0.002	21.8	GF-I-1	COc1cc(OC)c2c(c1Cl)O[C@@]1(Cc3c([nH]c4cc(Cl)cc(Cl)c34)C[C@H]1C)C2=O
409688:01:02_10.00	1.385	-2.125	-2.275	20.9	GF-I-1	COc1cc(OC)c2c(c1Cl)O[C@@]1(Cc3c([nH]c4c(F)ccc(Br)c34)C[C@H]1C)C2=O
409681:01:02_10.00	0.455	-2.41	-0.59	23.7	GF-I-2	COc1cc(OC)c2c(c1Cl)O[C@@]1(CCc3[nH]c4ccc(Oc5ccccc5)cc4c3[C@H]1C)C2=O
409685:01:03_10.00	5.683	-1.652	1.331	20.4	GF-I-1	COc1cc(OC)c2c(c1Cl)O[C@@]1(Cc3c([nH]c4ccc(OC(C)C)cc34)C[C@H]1C)C2=O
409693:01:02_10.00	5.391	-1.611	-0.84	24.4	GF-I-1	COc1cc(OC)c2c(c1Cl)O[C@@]1(Cc3c([nH]c4ccc(C(F)(F)F)cc34)C[C@H]1C)C2=O
409695:01:02_10.00	4.083	-2.401	0.347	34.4	GF-I-1	COc1cc(OC)c2c(c1Cl)O[C@@]1(Cc3c([nH]c4c(F)cc(Br)c(F)c34)C[C@H]1C)C2=O
409683:01:02_10.00	3.089	-2.071	-1.252	21.4	GF-I-1	COc1cc(OC)c2c(c1Cl)O[C@@]1(Cc3c([nH]c4ccc(-c5ccccc5)cc34)C[C@H]1C)C2=O
409714:01:03_10.00	-4.582	-0.592	-1.756	25.2	SM-I-closed	COc1ccc2c3c1O[C@@H]1c4[nH]c5c(C)cccc5c4C[C@@H]4[C@H](C2)N(C)CC[C@@]314
409713:01:03_10.00	-3.389	-0.528	-0.466	27.3	SM-I-closed	COc1ccc2[nH]c3c(c2c1)C[C@@H]1[C@@H]2Cc4ccc(OC)c5c4[C@]1(CCN2C)[C@@H]3O5
409692:01:02_10.00	2.742	-2.264	0.247	26.4	GF-I-2	COc1cc(OC)c2c(c1Cl)O[C@@]1(CCc3[nH]c4c(F)cc(Br)cc4c3[C@H]1C)C2=O
409680:01:02_10.00	5.805	-1.456	-0.793	28.7	GF-I-1	COc1cc(OC)c2c(c1Cl)O[C@@]1(Cc3c([nH]c4ccc(Oc5ccccc5)cc34)C[C@H]1C)C2=O
411984:01:02_10.00	1.76	0.76	-2.566	20.2	C-I	COc1ccc2c(c1)OC1(CCc3[nH]c4c(C)ccc(Cl)c4c3C1)CC2=O
412372:01:03_10.00	-4.515	0.765	-0.273	24.4	GF-THPI	COc1cc(OC)c2c(c1Cl)O[C@@]1(CCC3(C[C@H]1C)OCCc1c3[nH]c3cc(C(C)C)ccc13)C2=O
412370:01:03_10.00	5.636	6.143	0.307	32.6	GF-THPI	COc1cc(OC)c2c(c1Cl)O[C@@]1(CCC3(C[C@H]1C)OCCc1c3[nH]c3ccc(Cl)cc13)C2=O
412367:01:02_10.00	5.58	5.444	0.248	23	GF-THPI	COc1cc(OC)c2c(c1Cl)O[C@@]1(CCC3(C[C@H]1C)OCCc1c3[nH]c3cccc(Cl)c13)C2=O
412366:01:02_10.00	2.929	7.324	-0.511	32	GF-THPI	COc1cc(OC)c2c(c1Cl)O[C@@]1(CCC3(C[C@H]1C)OCCc1c3[nH]c3cccc(C)c13)C2=O
412374:01:02_10.00	0.985	-2.015	0.323	27.1	GF-THPI	CCc1cccc2c3c([nH]c12)C1(CC[C@@]2(Oc4c(Cl)c(OC)cc(OC)c4C2=O)[C@H](C)C1)OCC3
412373:01:02_10.00	1.045	1.936	0.197	37.1	GF-THPI	COc1cc(OC)c2c(c1Cl)O[C@@]1(CCC3(C[C@H]1C)OCCc1c3[nH]c3cc(Cl)ccc13)C2=O
412371:01:02_10.00	2.236	6.333	-0.661	26.8	GF-THPI	COc1cc(OC)c2c(c1Cl)O[C@@]1(CCC3(C[C@H]1C)OCCc1c3[nH]c3ccc(F)cc13)C2=O
408302:01:05_03.00	-0.777	-0.361	1.709	23.5	QN-I	COc1ccc2nccc([C@@H](O)[C@@H]3C[C@@H]4CCN3c3c4[nH]c4cc(C)ccc34)c2c1
408602:01:06_30.00	5.088	-0.978	-1.296	28	GF-I-2	COc1cc(OC)c2c(c1Cl)O[C@@]1(CCc3[nH]c4c(C)c(C)ccc4c3[C@H]1C)C2=O
408596:01:08_30.00	9.927	0.256	0.234	28.5	GF-I-2	COc1cc(OC)c2c(c1Cl)O[C@@]1(CCc3[nH]c4ccc(C(C)C)cc4c3[C@H]1C)C2=O
408592:01:08_30.00	0.352	1.343	-0.587	26.1	GF-I-1	COc1ccc2[nH]c3c(c2c1)C[C@@]1(Oc2c(Cl)c(OC)cc(OC)c2C1=O)[C@H](C)C3
409078:01:04_50.00	9.993	0.93	0.013	21.1	GF-I-1	COc1cc(OC)c2c(c1Cl)O[C@@]1(Cc3c([nH]c4c3ccc3ccccc34)C[C@H]1C)C2=O
409676:01:05_01.00	-2.78	-1.654	-0.008	22.3	SM-I-closed	COc1ccc2c3c1O[C@@H]1c4[nH]c5ccc(Oc6ccccc6)cc5c4C[C@@H]4[C@H](C2)N(C)CC[C@@]314
409715:01:04_01.00	-6.594	-1.38	1.233	33.2	SM-I-closed	COc1ccc2c3c1O[C@@H]1c4[nH]c5ccc(C(C)C)cc5c4C[C@@H]4[C@H](C2)N(C)CC[C@@]314
410422:01:05_01.00	-6.997	-1.019	-2.046	24.2	SM-I-opened	COc1ccc2c(c1O)[C@@]13CCN(C)[C@@H](C2)[C@H]1Cc1c([nH]c2ccc(Oc4ccccc4)cc12)C3
410421:01:04_01.00	-3.577	-2.03	1.748	24.2	SM-I-opened	COc1ccc2c(c1O)[C@@]13CCN(C)[C@@H](C2)[C@H]1Cc1c([nH]c2c(Cl)ccc(Cl)c12)C3
410419:01:03_01.00	-4.192	-2.703	0.705	32.8	SM-I-opened	COc1ccc2c(c1O)[C@@]13CCN(C)[C@@H](C2)[C@H]1Cc1c([nH]c2c(F)cc(Br)cc12)C3
410439:01:05_01.00	-4.715	-0.957	0.292	24.5	SM-I-opened	COc1ccc2c(c1O)[C@@]13CCN(C)[C@@H](C2)[C@H]1Cc1c([nH]c2ccc(C(C)C)cc12)C3
410440:01:04_01.00	-4.902	-2.575	0.113	20.2	SM-I-opened	COc1ccc2c(c1O)[C@@]13CCN(C)[C@@H](C2)[C@H]1Cc1c([nH]c2ccc(Cl)cc12)C3
410420:01:03_01.00	-0.439	-0.081	5.294	25.6	SM-I-opened	COc1ccc2c(c1O)[C@@]13CCN(C)[C@@H](C2)[C@H]1Cc1c(n(Cc2ccccc2)c2ccccc12)C3
408582:01:08_03.00	1.825	-1.749	2.373	28.3	GF-I-1	COc1cc(OC)c2c(c1Cl)O[C@@]1(Cc3c([nH]c4ccccc34)C[C@H]1C)C2=O
409677:01:05_03.00	-7.201	-2.524	-1.673	37.3	SM-I-closed	COc1ccc2c3c1O[C@@H]1c4[nH]c5c(C)ccc(Cl)c5c4C[C@@H]4[C@H](C2)N(C)CC[C@@]314
408590:01:10_03.00	-2.761	-1.328	0.893	33.2	GF-I-1	COc1cc(OC)c2c(c1Cl)O[C@@]1(Cc3c([nH]c4ccc(C)cc34)C[C@H]1C)C2=O
410431:01:03_03.00	-9.222	-1.384	-2.302	32.8	SM-I-closed	COc1ccc2c3c1O[C@@H]1c4[nH]c5c(C)c(C)ccc5c4C[C@@H]4[C@H](C2)N(C)CC[C@@]314
410430:01:04_03.00	-7.327	-1.975	-0.567	27.3	SM-I-closed	COc1ccc2c3c1O[C@@H]1c4[nH]c5c(C)ccc(C)c5c4C[C@@H]4[C@H](C2)N(C)CC[C@@]314
409697:01:06_30.00	3.955	-1.23	-1.902	39.4	GF-I-1	COc1cc(OC)c2c(c1Cl)O[C@@]1(Cc3c([nH]c4ccc(I)cc34)C[C@H]1C)C2=O
410476:01:04_30.00	1.329	0.03	-1.338	37.1	C-I	COc1ccc2c(c1)OC1(CCc3[nH]c4c(C)ccc(F)c4c3C1)CC2=O
408599:01:08_30.00	-2.618	-1.556	-1.462	30.9	GF-I-1	COc1cc(OC)c2c(c1Cl)O[C@@]1(Cc3c(n(-c4ccccc4)c4ccccc34)C[C@H]1C)C2=O
407638:01:05_30.00	-3.33	1.428	1.819	26.3	QD-I	COc1ccc2nccc([C@H](O)[C@@H]3C[C@@H]4CCN3c3c4[nH]c4ccc(C)cc34)c2c1
409079:01:04_50.00	5.342	-1.03	-1.936	36.6	GF-I-2	COc1cc(OC)c2c(c1Cl)O[C@@]1(CCc3[nH]c4c(ccc5ccccc54)c3[C@H]1C)C2=O
409062:01:05_50.00	2.914	0.802	-1.983	33.9	C-I	COc1cc(OC)c2c(c1)OC1(CCc3[nH]c4c(C)ccc(F)c4c3C1)CC2=O
409673:01:04_50.00	5.782	-0.4	-1.83	32.5	GF-I-2	COc1cc(OC)c2c(c1Cl)O[C@@]1(CCc3[nH]c4ccc(OC(C)C)cc4c3[C@H]1C)C2=O
410441:01:05_03.00	-3.665	-0.876	1.666	28.7	SM-I-opened	COc1ccc2c(c1O)[C@@]13CCN(C)[C@@H](C2)[C@H]1Cc1c([nH]c2cc(C)cc(C)c12)C3
409696:01:08_10.00	-0.358	0.705	-2.783	26.6	GF-I-2	COc1cc(OC)c2c(c1Cl)O[C@@]1(CCc3[nH]c4c(F)cc(Br)c(F)c4c3[C@H]1C)C2=O
408646:01:05_10.00	-2.467	-0.377	-3.284	25.2	GF-I-1	COc1cc(OC)c2c(c1Cl)O[C@@]1(Cc3c([nH]c4cc(C)cc(C)c34)C[C@H]1C)C2=O
408648:01:06_10.00	0.035	1.366	-4.064	27.8	GF-I-2	COc1cc(OC)c2c(c1Cl)O[C@@]1(CCc3[nH]c4ccc(OC(F)(F)F)cc4c3[C@H]1C)C2=O
408803:01:05_10.00	-3.685	2.188	4.022	17.4	QN-I	COc1ccc2nccc([C@@H](O)[C@@H]3C[C@@H]4CCN3c3c4[nH]c4c(Cl)cccc34)c2c1
409081:01:05_10.00	-0.161	-0.946	-1.831	21.1	GF-I-2	COc1cc(OC)c2c(c1Cl)O[C@@]1(CCc3[nH]c4ccc(F)cc4c3[C@H]1C)C2=O
409689:01:09_10.00	4.569	-1.852	0.902	31.8	GF-I-1	COc1cc(OC)c2c(c1Cl)O[C@@]1(Cc3c([nH]c4c(F)cc(Cl)cc34)C[C@H]1C)C2=O
408600:01:11_10.00	8.348	-1.654	1.736	29.5	GF-I-1	COc1cc(OC)c2c(c1Cl)O[C@@]1(Cc3c([nH]c4c(F)cc(F)cc34)C[C@H]1C)C2=O
408278:01:13_10.00	-4.782	0.179	-0.055	28.3	QN-I	COc1ccc2nccc([C@@H](O)[C@H]3C[C@@H]4CCN3c3c4[nH]c4ccc(Cl)cc34)c2c1
408291:01:09_10.00	-1.431	0.481	1.907	21.2	QN-I	COc1ccc2nccc([C@@H](O)[C@@H]3C[C@@H]4CCN3c3c4[nH]c4ccc(OC)cc34)c2c1
407637:01:05_30.00	-7.304	0.502	-0.192	27.8	QD-I	COc1ccc2nccc([C@H](O)[C@@H]3C[C@@H]4CCN3c3c4[nH]c4cc(Cl)ccc34)c2c1
408305:01:08_30.00	-6.363	0.59	-0.522	22.5	QD-I	COc1ccc2nccc([C@H](O)[C@H]3C[C@@H]4CCN3c3c4[nH]c4ccc(C(F)(F)F)cc34)c2c1
408304:01:05_30.00	-3.428	0.388	1.637	18	QD-I	COc1ccc2nccc([C@H](O)[C@H]3C[C@@H]4CCN3c3c4[nH]c4ccc(Br)cc34)c2c1
408294:01:06_30.00	-5.278	0.108	-0.407	36.6	QD-I	COc1ccc2nccc([C@H](O)[C@H]3C[C@@H]4CCN3c3c4[nH]c4cc(C(F)(F)F)ccc34)c2c1
408299:01:09_30.00	-5.548	2.284	1.143	25.7	QN-I	COc1ccc2nccc([C@@H](O)[C@H]3C[C@@H]4CCN3c3c4[nH]c4cccc(C)c34)c2c1
408308:01:05_30.00	-7.973	0.438	-0.783	19	QD-I	COc1ccc2nccc([C@H](O)[C@H]3C[C@@H]4CCN3c3c4[nH]c4cc(Br)ccc34)c2c1
408310:01:05_50.00	-0.51	2.271	3.188	16.6	QD-I	COc1ccc2nccc([C@H](O)[C@H]3C[C@@H]4CCN3c3c4[nH]c4ccc(Cl)cc34)c2c1
408313:01:05_50.00	-7.492	1.979	0.768	18.3	QD-I	COc1ccc2nccc([C@H](O)[C@H]3C[C@@H]4CCN3c3c4[nH]c4cccc(Cl)c34)c2c1
409682:01:05_50.00	3.933	-1.084	-1.155	33	GF-I-1	COc1cc(OC)c2c(c1Cl)O[C@@]1(Cc3c([nH]c4ccc5ccccc5c34)C[C@H]1C)C2=O
407156:01:06_50.00	-3.019	1.131	2.812	23	QD-I	COc1ccc2nccc([C@H](O)[C@@H]3C[C@@H]4CCN3c3c4[nH]c4ccccc34)c2c1
408288:01:05_50.00	-1.666	2.034	2.735	16.2	QD-I	COC(=O)c1ccc2[nH]c3c(c2c1)N1CC[C@H]3C[C@@H]1[C@@H](O)c1ccnc2ccc(OC)cc12
409694:01:11_10.00	5.707	-1.104	-0.622	29	GF-I-2	COc1cc(OC)c2c(c1Cl)O[C@@]1(CCc3[nH]c4ccc(C(F)(F)F)cc4c3[C@H]1C)C2=O
411980:01:05_30.00	0.969	-0.126	-3.123	39	C-I	COc1ccc2c(c1)OC1(CCc3[nH]c4cc(Cl)cc(Cl)c4c3C1)CC2=O
411995:01:05_30.00	2.312	-0.312	-1.554	31.8	C-I	COc1ccc2c(c1)OC1(CCc3[nH]c4ccc(F)cc4c3C1)CC2=O
411979:01:05_30.00	1.713	-0.861	-2.38	39.2	C-I	COc1ccc2c(c1)OC1(CCc3[nH]c4c(F)cc(F)cc4c3C1)CC2=O
411998:01:04_30.00	2.506	1.206	-2.12	28.3	C-I	CCOC(=O)c1ccc2[nH]c3c(c2c1)CC1(CC3)CC(=O)c2ccc(OC)cc2O1
409966:01:11_30.00	-2.181	8.068	-1.643	31.8	GF-THPI	COc1cc(OC)c2c(c1Cl)OC1(CCC3(CC1C)OCCc1c3[nH]c3ccc(C)cc13)C2=O
411992:01:04_50.00	0.17	2.25	-1.204	30.2	C-I	COc1ccc2c(c1)OC1(CCc3[nH]c4ccc(OC(C)C)cc4c3C1)CC2=O
408311:01:08_10.00	-3.475	1.53	4.332	16.8	QN-I	COc1ccc2nccc([C@@H](O)[C@@H]3C[C@@H]4CCN3c3c4[nH]c4c(OC)cccc34)c2c1
408579:01:04_10.00	6.149	-1.54	3.718	36.1	GF-I-1	COc1cc(OC)c2c(c1Cl)O[C@@]1(Cc3c([nH]c4ccc(Cl)cc34)C[C@H]1C)C2=O
408591:01:05_10.00	4.966	-0.997	3.647	21.1	GF-I-2	COc1cc(OC)c2c(c1Cl)O[C@@]1(CCc3[nH]c4ccc(C)cc4c3[C@H]1C)C2=O
408647:01:05_10.00	4.671	-1.849	0.602	27.5	GF-I-1	COc1cc(OC)c2c(c1Cl)O[C@@]1(Cc3c([nH]c4ccc(OC(F)(F)F)cc34)C[C@H]1C)C2=O

[truncated: 1 more sheets: SI Figure 15b]
